# Supplementary material for: “My Husband Is a ‘Mama’s Boy’”: Women’s Views on Male Engagement in Maternal, Newborn, and Child Health in Western Kenya
Source: Int J Environ Res Public Health. 2025 Jan 19;22(1):125. doi: 10.3390/ijerph22010125 (PMC11765237; doi:10.3390/ijerph22010125)
Supplement: Supplementary file 1 [file ijerph-22-00125-s001.zip]

Archive with 1 entries (1 files):
- ijerph-3269751-supplementary.pdf
